# Supplementary material for: Toll-like receptor-2 regulates macrophage polarization induced by excretory-secretory antigens from Schistosoma japonicum eggs and promotes liver pathology in murine schistosomiasis
Source: PLoS Negl Trop Dis. 2018 Dec 27;12(12):e0007000. doi: 10.1371/journal.pntd.0007000 (PMC6307705; doi:10.1371/journal.pntd.0007000)
Supplement: S1 Table — (XLSX) [file pntd.0007000.s001.xlsx]

## Sheet: Sheet1
Gene	Accesion Number	Forward Primer (5’-3’)	Reverse Primer (5’-3’)
GAPDH	BC145810.1	GAGCCAAACGGGTCATCATCT	GAGGGGCCATCCACAGTCTT
IL-6	NM_031168.1	ACAACCACGGCCTTCCCTACTT	CACGATTTCCCAGAGAACATGTG
IL-10	NM_010548.1	CCAAGCCTTATCGGAAATGA	TTCACAGGGGAGAAATCG
IL-12	M86671.1	GGAAGCACGGCAGCAGAATA	AACTTGAGGGAGAAGTAGGAATGG
TNF-α	NM_013693.2	AAGCCTGTAGCCCACGTCGTA	GGCACCACTAGTTGGTTGTCTTTG
IL-1β	M15131.1	TCACAGCAGCACATCAACAA	TGTCCTCATCCTGGAAGGT
MCP-1	NM_011333.3	CCCACTCACCTGCTGCTACT	TCTGGACCCATTCCTTCTTG
iNOS	NM_010927.4	CCAAGCCCTCACCTACTTCC	CTCTGAGGGCTGACACAAGG
Arg-1	NM_007482.3	CTCCAAGCCAAAGTCCTTAGAG	AGGAGCTGTCATTAGGGACATC
Ym1	NM_009892.2	CCAGCAGAAGCTCTCCAGAA	GTACACAGGCAGGGGTCAAT
RELMa	NM_020509.3	CCCTTCTCATCTGCATCTCC	CAGTAGCAGTCATCCCAGCA
